# Supplementary material for: Arginase 1 is a key driver of immune suppression in pancreatic cancer
Source: eLife. 2023 Feb 2;12:e80721. doi: 10.7554/eLife.80721 (PMC10260021; doi:10.7554/eLife.80721)
Supplement: Figure 2—source data 1. — Vinculin is the loading control, 124 kDa. ARG1 is 40 kDa. [file elife-80721-fig2-data1.zip]

Archive with 10 entries (9 files):
- Fig2-source data/
- __MACOSX/._Fig2-source data
- Fig2-source data/.DS_Store
- __MACOSX/Fig2-source data/._.DS_Store
- Fig2-source data/Fig2-sourceData1b.pdf
- __MACOSX/Fig2-source data/._Fig2-sourceData1b.pdf
- Fig2-source data/Fig2-sourceData1a.pdf
- __MACOSX/Fig2-source data/._Fig2-sourceData1a.pdf
- Fig2-source data/Note regarding Figure 2-source data 1.docx
- __MACOSX/Fig2-source data/._Note regarding Figure 2-source data 1.docx
